# Supplementary material for: Genome-Wide Identification and Functional Analysis of the GUX Gene Family in Eucalyptus grandis
Source: Int J Mol Sci. 2024 Jul 27;25(15):8199. doi: 10.3390/ijms25158199 (PMC11311485; doi:10.3390/ijms25158199)
Supplement: Supplementary file 1 [file ijms-25-08199-s001.zip]

Archive with 1 entries (1 files):
- Table S1 S2.pdf
